# Supplementary material for: MicroRNA-155 and Disease-Related Immunohistochemical Parameters in Cutaneous Melanoma
Source: Diagnostics (Basel). 2023 Mar 22;13(6):1205. doi: 10.3390/diagnostics13061205 (PMC10047208; doi:10.3390/diagnostics13061205)
Supplement: Supplementary file 1 [file diagnostics-13-01205-s001.zip]

Archive with 1 entries (1 files):
- diagnostics-2299148-supplementary.pdf
